# Supplementary material for: Assessment of community livelihood vulnerability to climate change in Vietnam: A case study of ethnic groups in Northern Upland Region
Source: PLoS One. 2025 Sep 8;20(9):e0330482. doi: 10.1371/journal.pone.0330482 (PMC12416693; doi:10.1371/journal.pone.0330482)
Supplement: S1 Data — (XLSX) [file pone.0330482.s001.xlsx]

## Sheet: Sheet1
A1.1	A1.2	A1.3	A1.4	A4	A5.1	A5.2	A5.3	A5.4	A5.5	A5.6	A5.7	A6	A7	A8.1	A9	B1	B8	B8.2	B9	B10	B11	B12	B13	C1	C2	C5	C6	C7.1	C8	C9	C12	T1	T3	T16	T5	T6	T7	T8	P2	P3	P4	P5
2	2	2	2	1	5	4	5	4	5	4	5	4	5	1	1	1	1		1	4	5	2	4	4	4	4	4	4	1	99	4	0	1	12	5	4	3.5	1	0	0	4	99
2	2	2	2	2	5	4	5	4	5	4	5	4	1	1	1	1	1		1	4	1	1	4	4	4	5	3	3	1	5	4	0	1	12	2	2	3.5	1	0	0	4	99
2	2	2	2	2	4	4	3	3	1	3	3	4	4	1	1	1	2		3	4	2	2	3	4	4	4	4	4	3	4	4	0	1	12	5	3	7.5	1	0	0	5	99
2	0	2	2	1	5	4	5	4	5	4	5	4	2	1	1	2	1		1	4	1	1	4	3	3	5	5	3	1	5	5	1	1	12	5	3	3.5	1	0	0	4	99
2	2	2	2	1	5	4	5	4	5	4	5	4	2	1	1	2	1		1	5	3	1	4	3	3	4	4	4	3	4	4	0	1	12	8	8	12.5	3	0	0	4	99
2	2	2	2	1	5	4	5	4	5	4	5	4	3	1	1	1	1		1	4	1	1	4	3	3	5	4	4	1	5	4	0	1	12	2	2	3.5	1	0	0	4	1
2	1	2	2	1	5	4	5	4	5	4	5	5	4	1	1	2	2		1	5	1	1	2	2	5	5	5	5	3	4	3	1	1	12	5	3	12.5	1	1	0	3	5
2	1	2	2	1	5	4	5	4	5	4	5	5	5	1	1	2	12		1	5	2	1	4	3	3	3	3	3	123	4	5	1	1	12	5	5	3.5	5	0	0	5	99
2	2	2	2	1	5	4	5	4	5	4	5	4	1	3	1	1	1		1	3	3	1	4	3	3	3	3	3	1	5	4	0	1	12	5	3	3.5	1	0	0	4	99
2	2	2	2	1	5	4	5	4	5	4	5	4	99	3	3	1	1		1	4	1	1	4	3	3	3	3	3	1	4		0	1	12	3	2	3.5	1	0	0	4	99
2	2	2	2	1	5	4	5	4	5	4	5	4	4	4	4	2	2		1	4	3	3	5	2	5	5	5	5	3	4	5	1	1	12	4	3	3.5	4	0	0	4	99
2	2	2	2	2	4	4	4	3	2	3	4	3	1	3	3	2	2		3	1	2	1	3	3	4	3	3	2	3	2	99	1	0	16	4	3	7.5	4	1	0	5	5
2	2	2	2	1	5	4	5	4	5	4	4	99	1	3	1	2	2		2	3	1	1	3	2	5	5	4	4	3	4	5	0	1	12	4	2	3.5	4	1	0	5	1
2	2	2	2	2	4	4	4	4	1	4	4	2	1	3	3	2	2		3	1	2	2	3	4	4	2	3	3	3	3	3	0	1	9	5	4	7.5	4	1	0	5	1
2	2	2	2	2	2	2	2	3	1	4	5	4	1	2	2	2	1234		3	2	1	3	3	2	5	5	5	5	3	5	5	1	1	12	4	2	3.5	4	1	0	5	5
2	1	1	1	2	4	4	3	3	1	3	2	4	1	3	3	2	2		3	1	2	99	3	4	4	3	3	4	3	3	3	0	1	9	3	2	7.5	4	0	0	5	99
2	2	2	2	1	5	4	5	4	5	4	5	4	3	4	4	1	1		1	3	1	1	4	3	3	4	4	4	1	99	4	1	0	16	4	4	3.5	5	0	0	4	99
2	1	2	2	1	5	4	5	4	5	4	5	4	99	4	4	1	1		1	4	1	1	4	3	3	3	3	3	1	99		0	1	5	3	2	3.5	5	0	0	4	1
2	2	2	2	1	5	5	4	5	2	4	4	5	1	3	1	2	2		1	5	2	2	3	2	5	5	5	5	3	4	4	0	1	12	1	2	3.5	2	1	0	5	5
2	2	2	2	1	5	4	5	4	5	4	5	4	2	4	4	1	2		1	4	1	1	4	4	4	3	4	4	1	99		1	1	16	4	2	3.5	3	0	0	4	5
2	2	2	2	1	4	4	3	3	1	3	3	4	4	1	1	2	2		3	4	2	1	3	4	4	4	4	4	3	4	4	1	1	9	3	2	3.5	1	0	0	5	1
2	2	2	2	1	5	4	5	4	5	4	5	4	2	2	2	2	2		1	4	1	2	3	2	5	5	5	5	3	4	99	1	1	9	5	5	3.5	1	0	0	5	1
2	2	2	2	1	5	4	5	4	4	4	4	5	5	1	1	2	2		1	4	1	2	3	2	5	5	5	5	3	5	5	0	1	12	6	99	12.5	3	0	0	5	1
2	2	2	2	1	5	5	4	5	4	5	5	5	5	1	1	1	2		1	5	1	1	2	2	5	5	4	4	3	4	4	1	1	12	4	3	3.5	1	1	0	5	1
2	2	2	2	1	5	4	5	4	4	5	5	5	4	1	1	2	2		1	5	1	2	2	2	5	5	5	5	3	4	4	0	1	12	4	3	7.5	1	1	0	5	1
2	2	2	2	2	4	4	3	4	1	3	3	2	1	3	1	2	2		2	3	2	2	3	4	5	3	3	3	3	99		0	2	16	4	4	7.5	5	1	0	5	1
2	0	2	2	1	5	5	3	5	2	3	5	3	1	3	1	1	23		2	5	1	1	2	2	5	5	5	4	99	5	5	0	1	9	3	2	3.5	3	0	0	5	4
2	0	2	2	1	5	4	4	4	3	3	4	4	2	2	1	1	2		1	5	1	2	3	2	5	5	5	5	3	3	2	1	1	16	3	2	7.5	5	0	0	5	1
2	2	2	2	2	4	4	4	4	1	3	3	4	4	1	1	2	4		3	4	2	2	2	3	4	4	4	4	3	3	3	0	1	12	3	2	7.5	1	1	0	5	1
2	2	2	2	2	4	4	4	3	1	3	2	3	2	2	1	2				3	2	1	2	4	4	4	4	4	3	4	4	1	1	5	4	4	12.5	4	0	0	5	5
2	0	2	1	1	5	5	2	4	4	3	5	5	5	1	1	1	2		1	5	1	1	2	4	4	5	4	4	3	4	5	0	1	12	99	99	7.5	1	1	0	5	1
2	2	2	2	1	5	5	4	5	4	4	4	5	4	3	1	2	23		1	5	1	1	2	2	5	5	5	5	3	5	5	1	1	12	4	4	7.5	1	1	0	5	1
2	2	2	2	1	5	5	5	5	4	4	4	3	1	3	1	2	2		1	4	1	1	3	2	5	5	5	5	3	4	5	1	1	16	99	99	7.5	5	1	0	5	3
2	0	2	2	1	4	4	3	5	4	4	5	5	4	1	1	2	2		3	5	2	1	2	3	4	5	5	5	3	4	5	0	1	12	4	2	3.5	1	1	0	5	2
2	1	2	2	2	4	4	4	3	3	3	3	3	2	2	3	2	2		3	3	2	1	3	3	4	3	3	3	3	99	3	1	1	9	4	2	3.5	4	1	0	4	3
2	2	2	2	2	3	4	4	3	3	2	2	3	1	2	1	2	2		3	3	2	3	3	3	1	4	4	4	3	5	2	0	1	9	3	3	3.5	3	1	0	5	1
2	1	1	1	1	1	2	1	1	2	2	2	3	2	2	2	2	24		2	3	2	2	3	4	4	3	3	4	3	4	4	0	1	12	3	2	3.5	3	1	0	5	1
2	2	2	2	1	4	4	4	3	4	3	3	4	5	1	1	2	2		2	5	2	1	3	4	4	4	4	4	3	5	4	1	1	5	5	3	3.5	1	1	0	5	1
2	0	2	1	1	5	5	4	5	4	4	4	5	4	1	1	2	2		1	5	1	1	2	2	5	5	5	5	3	5	3	0	1	12	5	4	12.5	3	1	0	5	5
2	2	2	2	1	2	3	4	4	2	3	5	5	5	2	4	2	1234		2	4	2	3	4	4	4	4	4	4	3	4	5	1	1	12	4	3	25	1	1	0	5	1
2	2	2	2	2	4	4	4	4	1	3	3	4	3	2	1	2	2		3	4	2	1	3	4	4	4	4	4	3	4	4	0	1	12	4	4	7.5	2	0	1	4	5
2	2	2	1	1	4	4	4	3	3	3	3	4	5	1	1	2	2		2	5	2	1	3	4	4	4	4	4	3	4	4	0	1	9	3	2	7.5	3	0	1	5	1
2	2	2	2	1	5	5	4	5	5	4	5	5	5	1	1	2	23		1	5	1	1	2	2	5	5	5	5	3	5	4	0	1	12	4	4	17.5	1	1	0	5	1
2	2	2	2	1	5	4	4	5	3	3	5	5	5	2	1	2	2		1	5	1	1	3	4	5	5	5	5	3	5	5	1	1	12	5	3	7.5	1	1	0	5	3
2	2	2	2	1	4	4	4	3	2	2	3	2	1	3	3	2	4		3	2	2	2	3	4	4	3	4	3	3	4	3	1	1	5	4	4	3.5	5	0	0	4	2
2	2	2	2	1	5	5	4	5	4	4	4	5	5	1	1	2	2		1	5	1	1	2	3	5	5	4	5	3	5	5	0	1	12	4	2	7.5	1	1	1	5	3
2	2	2	2	1	5	5	4	5	2	3	4	3	1	3	1	2	2		2	3	1	1	3	2	5	5	5	5	3	5	3	0	99	9	2	2	3.5	4	1	0	5	2
2	2	1	1	1	4	4	4	3	3	2	2	4	5	1	1	2	2		2	5	2	1	3	4	4	4	4	4	3	4	4	0	1	9	4	3	7.5	1	0	0	3	3
2	1	2	2	1	5	5	5	5	2	3	5	5	1	3	1	1	2		1	5	1	1	1	3	5	5	5	5	3	4	3	0	1	12	99	99	3.5	4	1	0	5	2
2	2	2	2	1	5	5	4	5	4	3	3	5	5	1	1	2	23		1	5	1	1	2	2	5	5	5	5	3	5	3	0	1	12	4	3	3.5	1	1	99	5	1
2	2	2	1	1	4	4	4	3	3	3	4	5	4	4	1	1	2		3	4	3	2	4	2	4	4	4	4	2	4	4	0	1	9	5	3	3.5	1	1	1	4	5
2	2	2	1	1	4	3	4	3	3	3	3	5	3	3	1	2	1		2	3	3	2	4	2	5	4	4	4	2	4	5	1	1	9	4	3	7.5	1	1	1	4	5
2	2	2	1	1	4	2	3	3	2	2	3	5	5	1	1	2	2		3	4	2	1	2	2	4	4	4	4	23	4	5	1	1	12	4	99	7.5	1	1	0	5	3
2	2	2	2	1	5	5	5	5	2	2	5	5	5	1	1	2	1		2	5	1	1	2	5	5	5	5	5	2	4	99	1	1	12	7	2	3.5	1	1	1	4	1
2	2	2	2	1	5	1	4	4	1	1	5	5	5	1	99	2	12		2	5	1	1	2	5	5	5	5	5	2	5	5	1	1	12	5	1	7.5	1	1	1	4	2
2	2	2	2	1	4	4	3	3	3	3	3	4	5	4	3	1	2		2	5	2	1	3	1	4	4	4	1	12	4		0	1	12	6	4	7.5	1	1	0	5	1
0	0	0	0	1	4	4	3	3	3	3	3	3	1	4	3	2	2		3	5	2	2	3	3	5	4	4	1	12	4	99	0	1	12	5	5	17.5	4	1	0	5	1
2	2	2	1	1	4	3	4	3	3	3	3	4	1	3	3	2	2		3	4	3	2	4	3	4	4	4	4	1	4	1	0	1	16	3	3	7.5	5	1	0	5	1
2	2	2	2	1	5	4	4	4	3	3	3	5	4	1	1	2	1		2	5	2	2	5	1	5	5	5	5	99	3	4	1	1	9	4	2	3.5	3	1	99	4	4
2	2	2	2	2	4	4	4	3	3	5	5	5	5	1	1	2	1		1	5	3	2	3	3	5	5	5	5	123	4	3	0	1	9	3	3	3.5	1	1	1	5	2
2	2	2	2	1	5	5	5	5	3	3	5	5	5	1	1	2	124		2	5	1	1	2	5	5	5	5	5	2	5	99	0	1	0	3	99	7.5	1	1	1	4	1
1	1	1	1	1	4	3	2	5	2	2	5	5	5	1	1	2	2		2	5	2	1	2	3	5	5	4	4	3	4	4	1	1	9	4	2	7.5	3	1	1	4	1
2	2	2	2	1	5	4	4	4	4	4	5	4	5	1	1	2	2		2	5	1	1	4	2	5	5	5	5	3	5	5	0	1	16	4	2	3.5	1	1	0	5	3
1	1	1	1	1	4	4	4	4	3	3	5	5	5	1	1	2	1		3	4	3	1	3	3	4	4	4	4	3	99	2	0	1	5	6	2	7.5	3	0	1	3	1
2	2	2	2	1	5	5	5	5	2	2	5	5	5	1	1	2	124		3	5	2	1	2	1	5	5	5	5	3	5		0	1	5	8	5	12.5	1	1	1	4	2
2	2	2	2	1	5	4	4	2	2	2	5	5	5	1	1	2	12		3	5	1	1	2	5	5	5	5	5	1	99	99	0	1	9	6	3	3.5	1	1	1	4	2
2	1	1	1	1	4	3	3	3	3	3	3	5	5	2	1	2	5		3	5	2	1	4	2	99	4	4	4	3	4	99	0	1	5	7	5	3.5	2	1	0	5	3
2	1	1	1	1	5	3	3	3	3	3	3	5	5	4	3	2	5		3	5	2	1	4	4	4	4	4	4	3	4	3	1	1	9	5	2	3.5	2	1	0	5	1
2	1	1	1	1	4	3	3	3	3	3	3	5	5	4	3	2	2		2	5	3	2	4	3	4	4	4	2	123	2	4	0	1	12	4	3	7.5	1	1	0	5	1
2	2	2	2	1	5	4	2	3	4	3	3	5	5	1	1	2	2		2	5	3	1	4	3	4	5	4	3	3	99	5	1	1	9	5	3	7.5	1	1	1	4	4
2	2	2	2	1	5	5	5	3	99	2	2	5	5	1	1	2	12		3	5	1	1	2	5	5	5	5	5	1	5		1	1	12	4	1	7.5	1	1	1	4	1
2	2	2	2	1	5	5	5	5	2	2	5	5	4	1	1	2	12		3	5	1	1	2	5	5	5	5	5	2	5	5	1	1	12	5	2	7.5	2	1	1	4	2
2	2	2	2	1	5	5	5	5	2	2	5	5	4	1	1	2	12		3	5	1	1	2	5	5	5	5	5	2	5	5	0	1	5	4	1	3.5	1	1	0	5	1
2	2	2	2	1	5	5	5	5	5	5	5	4	5	1	1	2	1		2	5	3	1	4	4	4	4	4	4	3	4	3	0	1	5	5	5	3.5	1	1	0	3	2
2	2	2	2	1	5	4	4	4	4	4	4	5	5	1	1	2	2		3	5	2	1	4	4	4	4	4	5	3	4	4	1	1	5	6	5	7.5	1	1	0	4	5
2	2	2	2	1	4	4	4	4	3	4	3	5	5	1	1	2	2		2	4	3	1	3	99	99	4	4	4	99	99	99	0	1	9	5	3	3.5	1	1	0	5	1
2	2	2	2	1	4	4	4	4	2	2	4	5	5	1	1	2	12		3	5	1	1	2	99	99	99	99	99	2	5	5	0	1	5	6	1	7.5	1	1	1	5	1
2	1	1	1	1	4	3	3	3	3	3	3	5	3	1	3	2	2		2	3	2	2	2	3	5	4	3	2	1	3		0	0	16	3	3	7.5	2	1	0	5	1
2	1	1	1	1	4	3	3	3	3	3	3	5	5	4	3	2	1		2	4	2	2	2	99	99	4	4	4	1	4	99	0	1	9	7	2	7.5	1	1	0	5	1
2	1	1	1	1	4	3	3	3	3	3	3	4	5	2	1	1	2		2	5	2	1	2	4	4	4	4	4	1	4	99	1	0	16	5	4	3.5	2	1	0	5	5
2	2	2	2	1	4	3	4	4	1	2	5	2	1	3	3	2	23		2	2	1	2	2	5	5	5	5	5	3	5	5	1	1	12	5	99	3.5	5	1	0	4	1
2	2	2	2	1	5	5	5	5	2	2	5	5	5	1	1	2	23		3	5	1	1	2	5	5	5	5	5	1	5		0	1	9	5	3	12.5	1	1	1	4	1
2	2	2	2	1	5	5	5	5	3	3	5	5	5	1	1	2	1		2	5	1	1	2	5	5	5	5	5	1	5	5	1	1	9	6	6	12.5	2	1	1	5	3
2	2	2	2	1	5	5	5	5	5	5	5	5	5	1	1	2	3		1	5	2	1	5	1	5	5	4	4	123	2	5	1	1	9	5	3	12.5	2	1	0	5	5
2	2	2	2	1	5	4	3	4	4	3	4	5	5	1	1	2	2		3	5	3	1	3	2	5	5	4	4	3	4	3	1	1	9	8	6	7.5	1	1	0	5	1
2	2	2	2	1	5	4	4	5	3	3	5	5	4	2	3	2	2		2	4	3	2	4	3	5	4	3	3	3	3	4	1	1	9	6	2	17.5	3	1	0	5	5
2	1	1	1	1	4	3	3	3	3	3	3	4	4	1	3	2	2		2	4	2	1	3	3	4	5	4	4	123	4	99	1	1	9	5	3	3.5	5	1	0	5	5
2	1	1	1	1	4	3	3	3	3	3	3	4	5	1	3	2	2		3	5	2	1	4	3	4	4	4	4	1	4	99	1	1	9	2	2	3.5	2	1	0	5	1
2	1	1	1	1	4	3	3	3	3	3	3	5	5	1	3	2	3		3	5	2	3	3	3	5	4	4	4	1	4	99	1	1	9	4	2	7.5	1	1	0	5	1
2	1	1	1	1	4	3	3	3	3	3	3	3	1	3	3	2	2		2	3	1	5	3	2	4	4	2	3	1	4	5	0	1	12	4	2	7.5	5	99	99	99	99
2	1	1	1	1	4	3	3	3	3	3	3	5	1	3	3	2	2		2	3	2	2	3	3	4	5	4	4	1	4	5	1	1	9	5	3	3.5	4	1	0	5	1
2	1	1	1	1	4	3	3	3	3	3	3	5	3	3	1	2	2		3	4	3	1	3	3	4	4	4	4	2	4	99	1	1	9	5	2	7.5	2	1	1	4	1
2	2	2	2	1	4	4	4	4	2	2	5	4	4	1	1	1	2		2	5	2	1	5	4	4	4	4	4	2	4	4	0	1	9	4	2	3.5	2	1	1	4	1
1	1	1	1	1	4	4	4	4	4	4	4	3	1	3	2	2	1		3	4	2	1	3	2	4	4	4	4	3	99	5	1	1	9	6	5	3.5	5	1	0	3	5
2	1	1	1	1	5	4	4	4	4	4	4	5	5	2	1	2	2		2	4	1	1	3	1	3	5	5	5	3	3	3	1	1	9	9	4	7.5	2	1	0	3	1
2	1	1	1	1	4	3	3	3	3	3	3	5	5	3	3	2	2		3	5	2	1	2	3	5	4	4	4	1	4	5	1	1	9	4	4	12.5	2	1	0	5	1
2	2	2	2	1	4	4	4	4	2	2	5	4	4	1	1	2	12		3	4	2	1	2	4	4	4	4	4	2	4	4	0	1	5	3	1	7.5	1	1	1	5	1
2	2	2	2	1	5	5	5	5	4	4	5	5	5	1	1	2	12		2	4	2	1	2	4	4	4	4	4	2	4	4	1	1	5	5	2	7.5	2	1	1	4	1
2	2	2	2	1	4	4	4	4	2	2	5	4	5	1	1	2	12		3	4	2	1	2	4	4	4	4	4	1	4	4	1	1	5	6	1	7.5	1	1	1	5	3
99	99	99	99	99	5	5	5	5	5	5	5	5	1	3	2	2	2		3	3	3	4	3	4	4	4	4	4	3	99	2	1	1	9	6	2	3.5	4	0	0	3	5
2	2	2	2	1	3	3	3	4	3	2	2	5	5	1	1	2	2		2	5	3	1	4	2	3	4	4	4	3	3	2	0	1	9	3	2	7.5	2	1	0	5	2
2	2	2	2	1	4	4	4	4	2	2	5	5	4	1	1	2	12		3	5	1	1	99	5	5	5	5	5	2	5	5	1	1	9	4	2	7.5	2	1	1	5	3
2	2	2	2	1	4	4	4	4	2	2	5	5	5	1	1	2	12		3	5	1	1	2	5	5	5	5	5	2	5	5	1	1	0	3	3	3.5	2	1	1	4	1
2	1	1	1	1	5	4	5	4	4	4	4	5	5	1	1	2	2		2	4	2	1	3	4	5	4	4	4	3	99	4	1	1	9	5	5	7.5	2	1	0	3	1
2	2	2	2	1	4	4	4	4	2	2	3	5	5	1	1	2	12		3	5	1	1	2	4	4	5	5	5	1	4	5	1	1	5	3	1	3.5	2	1	1	4	1
2	2	2	2	1	5	5	4	5	2	3	5	5	5	1	1	2	2		3	4	1	1	3	3	4	4	4	4	3	3	5	0	1	9	5	3	3.5	1	0	0	3	1
2	2	2	2	1	4	3	3	4	2	4	4	5	5	2	3	2	2		2	4	3	3	5	3	5	4	4	5	3	5	5	0	1	12	5	4	7.5	5	1	0	5	4
2	1	1	1	1	4	3	3	3	3	3	3	5	5	4	3	2	3		3	5	2	2	3	3	4	4	4	4	1	4	4	0	1	12	4	2	7.5	1	1	0	5	1
2	1	1	1	1	4	3	3	3	3	3	3	5	5	4	3	2	2		3	5	2	1	3	3	4	4	4	4	1	4	99	0	1	9	7	6	3.5	1	1	0	5	1
2	1	1	1	1	4	3	3	3	3	3	3	4	3	1	3	2	2		2	5	2	1	1	3	5	4	4	4	2	4	5	0	1	9	5	3	7.5	1	1	0	5	1
2	2	2	2	1	3	3	4	5	3	4	5	5	4	1	1	2	2		2	4	2	1	2	4	4	4	4	4	1	4	1	1	1	9	4	2	7.5	1	0	0	3	5
2	2	2	2	1	3	4	4	5	4	3	5	3	3	2	2	2	2		2	2	2	1	2	4	4	4	3	3	2	3	99	1	1	12	5	4	7.5	2	0	1	3	4
2	2	1	2	2	4	4	3	4	3	5	5	4	5	1	1	2	2		3	4	1	1	2	4	4	4	5	5	3	5	1	0	1	9	3	2	3.5	1	0	1	4	1
2	2	2	1	1	5	2	4	3	1	2	3	5	5	1	1	2	2		2	5	3	1	4	2	5	5	4	5	3	5	4	1	1	9	2	2	3.5	1	0	1	4	2
2	2	2	2	1	3	4	4	3	5	5	5	5	4	1	1	2	2		2	5	2	1	2	4	4	5	4	4	3	3	1	0	1	12	6	3	3.5	1	2	1	3	2
2	1	2	2	1	5	4	4	4	4	5	5	5	5	1	1	2	2		2	5	1	1	3	5	5	5	5	5	3	4	1	1	1	12	4	2	3.5	1	2	0	2	1
2	2	2	1	1	5	4	2	3	2	2	2	3	1	3	2	2	2		3	2	3	4	3	1	5	4	4	3	3	4	5	0	1	12	4	4	7.5	5	2	0	4	2
2	2	2	2	1	5	3	4	3	2	2	5	2	1	3	1	2	1		3	3	3	3	3	1	5	4	4	3	3	3	5	1	1	9	7	2	7.5	5	2	0	3	5
2	2	2	2	1	4	3	4	5	4	4	5	99	99	99	99	2	2		2	5	3	3	5	4	4	4	4	4	99	4	1	1	1	9	8	5	7.5	1	2	0	3	5
2	2	1	2	1	3	3	4	3	4	5	5	4	4	1	1	2	2		2	4	2	1	2	4	4	4	4	2	2	2		0	1	9	6	6	7.5	1	0	0	3	1
2	2	1	2	1	3	2	4	5	4	5	5	4	3	1	1	2	2		3	4	1	1	2	3	4	4	4	5	3	4	1	1	1	5	5	4	7.5	1	2	0	3	5
2	1	1	2	1	4	4	4	5	5	5	4	5	4	1	1	2	2		1	5	1	1	2	4	5	4	5	5	4	5	3	0	1	5	5	5	3.5	1	2	0	4	1
2	1	1	2	1	5	4	4	4	3	5	4	4	4	1	1	2	2		3	4	2	1	3	4	3	4	4	5	3	3	2	0	1	9	7	5	7.5	1	2	0	3	2
2	1	1	2	1	3	4	3	4	5	5	4	4	5	1	2	2	2		3	4	2	1	2	4	3	4	4	5	3	3	2	0	1	9	5	3	7.5	1	2	1	3	1
2	2	2	1	1	5	3	4	3	2	2	5	5	5	1	1	2	2		2	5	3	1	4	1	5	5	4	4	3	4	5	0	1	9	6	3	7.5	1	1	0	4	2
2	2	1	1	1	5	3	4	4	3	3	5	4	3	1	1	2	1		2	4	3	2	4	1	5	4	3	3	3	3	5	0	1	5	2	2	3.5	1	2	0	2	2
2	2	2	2	1	5	3	4	3	1	2	3	3	2	2	2	2	2		3	3	3	3	4	1	5	4	3	3	3	3	5	0	1	9	2	2	3.5	4	2	0	4	1
2	2	2	2	1	2	3	4	3	4	5	5	2	1	3	3	1	2		2	1	3	5	3	4	4	3	4	4	1	3	1	0	1	16	4	2	7.5	5	2	0	3	5
2	2	1	2	1	3	4	4	5	4	5	5	5	4	1	1	2	2		2	5	2	1	2	4	4	4	4	4	2	4	1	0	1	9	8	7	3.5	2	2	0	4	3
2	1	1	2	1	3	4	5	4	4	5	5	5	5	1	1	2	2		2	5	2	1	3	4	4	4	4	4	3	4	1	0	1	5	5	5	3.5	1	1	1	4	1
2	2	2	2	1	5	4	4	3	1	2	4	5	5	1	1	2	2		2	5	3	2	4	1	5	5	4	4	99	4	4	0	1	12	7	3	25	1	1	0	5	3
2	1	2	2	1	4	3	3	5	4	4	5	4	5	1	1	2	2		2	1	2	1	3	4	3	4	4	4	3	3	1	0	1	12	8	6	7.5	1	0	0	2	1
2	2	2	2	1	4	3	4	3	1	2	5	5	5	1	1	2	1		2	5	3	1	4	1	5	5	5	5	99	4	5	0	1	18	6	4	12.5	1	1	0	5	3
2	2	2	2	1	5	3	4	3	1	3	5	5	5	1	1	2	2		2	5	3	2	5	2	4	5	4	4	99	3	5	1	1	16	5	3	40	1	1	0	4	4
2	2	2	2	1	3	4	5	4	3	5	5	4	4	1	1	2	2		2	4	2	1	2	4	4	4	4	4	3	4	1	0	1	9	4	4	3.5	1	2	0	2	3
2	1	2	2	1	3	4	5	4	4	5	5	5	4	1	1	2	2		2	5	2	1	2	4	4	4	4	4	3	99	1	0	1	12	7	2	7.5	1	1	0	4	2
2	2	1	2	1	3	4	4	3	4	4	5	5	5	1	1	2	1		2	5	2	1	2	4	4	4	4	3	3	3		0	1	9	8	6	3.5	1	2	0	3	3
2	1	1	2	1	3	4	4	5	3	4	4	5	5	1	1	2	2		1	4	1	1	2	4	4	4	4	4	3	5	2	1	1	12	6	5	7.5	2	0	1	2	1
2	1	2	2	1	4	4	3	5	4	4	5	5	5	4	1	2	2		2	5	2	1	2	4	4	4	4	4	3	4	2	1	1	9	5	3	3.5	1	2	1	3	5
2	1	1	2	2	4	4	5	5	3	3	4	4	5	1	1	2	2		3	4	2	1	2	3	3	3	3	3	3	5	2	0	1	9	4	4	7.5	1	2	0	2	2
2	2	2	2	1	3	4	4	5	4	3	5	5	4	1	1	2	2		2	4	3	1	3	4	4	4	4	4	12	4	1	1	1	9	3	3	3.5	2	2	1	2	3
2	1	1	2	1	5	4	5	5	4	4	4	99	5	1	1	2	2		2	4	1	1	3	4	4	4	4	5	3	4	4	0	1	9	6	6	7.5	1	2	0	3	2
2	2	2	2	1	5	2	4	3	1	1	3	5	5	1	1	2	2		2	5	3	1	3	1	4	5	5	5	3	4	5	1	1	9	9	4	12.5	2	2	1	4	5
2	1	1	1	2	4	4	3	5	4	4	5	4	1	3	1	2	2		2	5	1	1	3	4	4	4	4	4	3	4	2	1	1	9	6	4	3.5	5	2	0	3	5
2	2	2	2	1	3	4	4	5	4	3	5	4	3	2	2	2	2		2	2	2	3	2	4	4	4	4	4	1	4		1	1	9	8	3	7.5	2	0	0	2	3
2	2	2	2	1	3	4	3	5	4	3	5	5	5	1	1	2	2		2	5	2	1	2	4	4	4	4	4	1	4	1	1	1	9	3	3	3.5	1	2	0	2	1
2	1	1	2	1	3	4	3	5	3	4	5	5	5	1	2	2	2		1	5	2	1	2	4	4	4	4	4	1	3		0	1	9	4	4	7.5	1	2	0	2	2
2	2	2	2	1	3	4	4	5	4	3	5	4	4	1	1	2	2		2	5	2	1	2	4	4	4	4	4	1	3		1	1	9	5	2	7.5	1	2	0	2	1
2	2	2	2	1	4	4	3	5	4	5	5	5	5	1	1	2	2		2	5	2	1	2	5	4	4	4	5	3	4	5	0	1	16	7	7	12.5	3	2	0	3	2
2	2	2	1	1	4	4	3	3	1	3	4	4	3	1	2	2	2		3	3	3	1	3	2	4	4	5	3	99	3	4	1	1	5	1	1	3.5	3	2	1	3	1
2	2	2	2	1	5	3	3	3	1	2	3	5	5	1	1	2	1		2	5	3	2	3	2	4	5	4	4	3	4	5	0	1	5	6	5	7.5	1	2	1	4	1
2	2	2	2	1	5	3	4	2	2	2	5	5	5	1	2	2	2		2	5	3	2	3	1	4	5	4	3	3	4	4	0	1	9	4	4	3.5	1	2	0	4	1
2	2	1	2	1	3	2	2	5	3	3	5	5	5	5	1	2	24		1	5	2	1	2	3	4	4	4	3	1	99		0	1	5	5	2	3.5	1	2	1	3	1
2	2	2	2	1	4	3	3	5	4	4	5	5	5	1	1	2	2		2	5	2	1	2	5	5	4	5	5	4	4	1	0	1	9	7	7	12.5	2	2	1	3	3
2	1	1	2	2	4	3	3	4	4	3	5	5	5	1	1	2	2		2	5	1	1	3	5	4	5	5	5	3	99	1	0	1	9	7	5	7.5	1	2	0	3	2
2	2	2	2	1	4	3	3	2	2	2	4	1	1	3	1	2	1		2	3	3	4	5	4	5	5	5	5	3	3	4	1	1	16	4	2	7.5	5	1	0	5	2
2	2	2	2	1	4	2	5	3	2	3	4	99	4	1	1	1	2		2	4	3	1	3	1	1	4	5	4	3	4	4	0	1	12	3	2	3.5	2	1	0	4	2
2	2	1	2	1	5	4	5	5	3	4	4	5	5	1	1	2	2		2	4	1	1	3	4	4	4	5	4	3	4		0	1	5	3	3	7.5	1	2	0	3	1
2	1	2	2	1	3	2	3	5	3	4	5	5	5	1	2	2	1		2	5	2	1	2	3	4	4	4	4	1	4	1	1	1	9	7	7	3.5	1	2	0	3	1
2	1	2	2	1	3	3	4	5	2	3	5	4	2	3	2	2	2		3	4	3	2	5	5	4	4	5	5	99	3	2	1	1	5	3	3	3.5	1	2	1	3	1
2	2	2	2	1	5	5	5	4	35	99	5	5	4	1	2	2	2		2	5	2	2	5	2	5	5	5	4	3	5	5	1	1	5	6	6	17.5	99	1	0	5	2
2	2	2	2	1	5	2	5	5	5	3	5	5	5	3	1	2	2		2	5	3	2	4	1	5	5	5	5	3	5	5	1	1	9	6	4	12.5	1	1	0	4	235
0	0	2	2	1	4	4	2	5	5	2	3	5	5	2	1	2	2		3	5	2	1	4	1	5	5	5	5	2	5	5	0	1	5	8	8	7.5	1	1	0	4	4
2	2	2	2	1	5	2	4	5	4	2	2	5	5	1	1	2	2		3	5	2	1	4	2	5	5	5	5	3	5	5	0	1	5	7	7	7.5	1	1	0	5	3
2	2	2	2	1	5	2	4	5	3	1	2	5	5	1	1	2	2		3	5	2	1	4	1	5	5	5	5	3	5	5	0	1	5	6	4	3.5	1	1	0	5	1
2	2	2	2	1	5	2	4	4	2	2	2	5	5	1	1	2	2		2	5	2	1	4	3	5	5	5	5	3	5	5	1	1	5	5	4	3.5	1	1	0	5	1
0	1	2	0	1	2	2	2	5	2	2	2	4	3	1	1	2	2		3	3	2	1	3	1	5	5	5	5	3	5	5	1	1	0	4	4	3.5	4	1	0	4	3
1	1	1	1	1	2	2	2	2	2	2	2	1	1	99	99	2	99		99	1	99	99	99	3	3	3	3	3	3	99	5	1	1	5	4	4	7.5	3	0	0	3	1
2	2	2	2	1	4	2	2	5	4	2	2	5	5	3	3	2	2		3	5	2	1	4	1	5	5	5	5	2	4	5	1	1	5	6	6	3.5	2	0	0	5	1
2	2	2	2	1	5	2	2	4	4	2	2	5	5	1	1	2	2		3	5	2	1	4	1	5	5	5	5	2	5	5	1	1	5	5	2	3.5	1	1	0	5	1
2	0	2	0	1	4	2	2	3	4	2	2	5	5	1	2	2	2		3	5	3	1	2	3	3	4	4	2	1	4	3	1	1	9	5	4	3.5	2	1	0	4	4
2	0	0	0	2	2	1	1	2	3	2	3	5	5	2	2	2	2		2	4	3	2	2	3	4	4	3	3	3	3	2	1	1	0	4	2	3.5	2	1	0	5	1
2	2	2	2	1	5	3	4	5	3	2	4	2	1	3	4	2	2		2	3	3	99	99	2	1	5	4	3	3	3	4	0	1	5	6	6	17.5	5	1	0	5	1
2	1	2	0	1	4	3	2	2	2	2	3	3	1	3	1	1	2		3	2	3	99	99	3	4	5	4	4	3	4	4	0	1	9	4	4	7.5	4	1	0	5	99
2	1	2	0	1	4	2	2	3	2	2	4	2	1	99	2	2	2		3	2	3	3	2	4	4	4	3	3	1	3	3	0	1	5	7	6	3.5	4	1	0	4	1
2	1	2	0	1	4	2	3	2	1	2	4	2	1	3	2	2	2		2	2	3	3	2	3	4	5	5	4	3	4	4	0	1	0	6	5	3.5	4	1	0	4	1
2	0	0	0	2	3	2	2	3	2	2	3	2	1	3	2	2	2		3	3	3	3	3	3	3	3	3	3	1	3	2	0	1	0	5	4	7.5	3	1	0	4	2
2	0	1	0	1	4	2	2	2	2	3	4	2	1	3	2	2	2		3	2	2	99	99	4	4	3	3	3	1	3	2	0	1	5	5	5	3.5	4	1	0	4	1
2	1	1	0	1	4	2	3	2	2	2	4	3	1	99	3	2	2		2	2	3	99	99	4	5	4	4	4	3	4	4	0	1	5	7	5	3.5	4	1	0	5	1
2	2	2	1	1	1	3	4	2	2	2	4	3	1	99	2	2	2		2	2	3	99	99	4	4	4	4	4	3	4	3	0	1	5	6	4	3.5	3	1	0	4	1
1	1	1	1	2	4	3	2	3	2	1	2	2	1	3	3	2			4	2	3	1	3	3	4	3	2	2	1	2		1	1	5	7	3	3.5	4	0	0	3	35
2	2	2	1	1	5	5	4	3	3	2	4	2	1	3	3	2	2		3	3	3	3	4	3	4	4	5	5	3	5	5	0	1	5	5	4	3.5	4	1	0	5	1
1	0	1	0	3	2	2	2	2	2	2	2	3	1	3	4	2	99		4	2	2	1	3	2	4	2	3	1	3	3	2	1	1	0	3	3	3.5	4	0	0	3	4
1	0	1	0	2	4	4	4	3	2	2	2	4	1	3	2	2	2		3	2	3	2	3	2	4	3	4	4	3	4	3	1	1	0	6	5	3.5	4	1	0	4	2
2	1	2	2	1	5	4	4	4	2	2	5	5	4	1	1	2	2		2	4	3	2	3	1	5	5	5	5	3	5	5	0	0	18	1	1	7.5	1	0	1	5	1
2	2	2	1	1	5	4	3	3	4	2	4	5	4	1	1	2	2		3	4	3	2	4	2	4	5	4	4	3	4	4	0	1	16	4	4	7.5	1	0	0	4	3
2	2	2	2	1	5	5	5	4	4	4	4	5	4	1	1	2	2		2	4	3	2	3	1	5	5	5	5	3	5	3	0	1	12	3	2	3.5	1	1	0	4	2
2	1	1	1	1	4	4	4	3	3	3	5	5	3	1	5	2	2		3	4	2	2	3	4	5	4	4	4	3	5	5	0	1	5	2	2	3.5	1	1	0	5	1
1	0	0	0	1	4	4	4	4	3	3	3	5	1	3	1	1	2		3	3	3	1	2	1	5	4	4	4	3	5	5	0	1	9	4	2	3.5	4	1	0	4	4
2	2	2	0	1	5	4	5	3	3	2	5	4	2	1	1	2	2		2	5	3	2	3	4	4	4	4	4	3	4	5	1	1	18	5	2	3.5	3	1	0	4	1
1	2	2	2	1	5	3	2	5	4	3	4	5	5	1	1	2	2		1	5	1	1	2	1	4	5	5	4	3	4	4	0	1	9	5	4	3.5	1	1	0	3	3
2	2	2	2	1	5	4	5	5	4	3	5	5	5	1	1	2	2		5	5	1	1	2	1	5	5	5	4	3	5	3	0	1	16	6	6	3.5	1	1	0	4	4
2	1	2	2	1	5	4	4	5	3	4	5	5	5	1	1	2	2		2	5	1	1	2	1	4	5	5	5	3	5	3	0	1	9	3	2	7.5	1	1	0	3	3
2	1	2	2	1	5	4	4	5	3	4	5	5	5	1	1	2	2		2	5	1	1	2	1	4	5	5	5	3	5	3	0	1	5	8	4	3.5	1	1	0	4	4
2	2	2	2	1	5	4	4	4	4	4	5	5	5	1	1	2	2		3	5	1	1	2	1	5	5	5	5	3	5	3	0	1	5	4	4	3.5	1	1	0	4	3
2	1	2	2	1	5	4	4	4	4	4	4	5	5	1	1	2	2		2	5	1	1	3	1	5	5	5	5	3	5	5	0	1	9	7	3	7.5	1	1	0	4	1
2	1	2	2	1	5	4	4	4	4	4	5	5	5	1	1	2	2		2	5	1	1	2	1	5	5	5	5	3	5	4	0	1	9	10	9	7.5	1	1	0	4	1
2	1	2	2	1	5	4	3	5	3	3	5	5	5	1	1	2	2		3	5	1	1	2	1	5	5	5	5	3	5	4	0	1	12	10	8	7.5	2	1	0	3	1
2	0	1	2	1	5	3	3	4	4	3	4	5	5	1	1	2	2		2	5	1	1	1	1	5	5	5	5	3	5	5	0	1	9	6	3	7.5	1	1	0	4	1
2	2	2	2	1	99	99	99	99	99	99	99	5	5	1	1	2	2		2	5	1	1	2	1	4	5	5	5	3	4	4	0	1	9	3	3	3.5	1	1	0	3	1
2	2	2	2	1	5	2	5	5	5	1	5	5	5	2	2	2	2		3	5	2	1	3	2	5	5	5	5	3	5	5	0	1	9	5	5	7.5	1	1	1	5	2
2	2	2	2	1	5	5	4	5	5	5	5	99	5	1	1	2	2		3	5	2	1	4	1	5	5	5	5	3	5	5	1	1	5	5	5	7.5	1	1	0	5	1
2	2	2	2	1	5	5	4	5	5	5	5	5	5	1	1	2	2		3	5	2	2	5	1	5	5	5	5	3	5	5	0	1	9	2	2	12.5	1	1	0	5	1
2	2	2	2	1	5	4	4	5	2	5	5	5	4	3	1	2	2		3	5	4	3	5	2	5	5	5	4	3	5	4	1	1	12	8	5	7.5	1	1	0	5	6
2	2	2	2	1	5	4	4	3	3	5	5	5	3	1	1	2	2		2	5	2	2	3	1	5	5	5	5	3	5	5	1	1	16	4	2	7.5	2	1	0	5	1
2	2	2	2	1	5	5	5	5	3	5	5	5	5	2	1	2	2		3	5	3	1	5	1	5	5	5	5	3	5	5	0	1	9	6	4	7.5	1	1	0	5	2
2	2	2	2	1	5	5	5	5	3	5	5	5	5	1	1	2	2		3	5	3	1	5	1	5	5	5	5	3	5	5	0	1	12	6	6	7.5	1	1	0	5	1
2	2	2	2	1	5	5	5	5	3	5	5	5	5	1	1	2	2		3	5	3	1	5	1	5	5	5	5	3	5	5	0	1	9	7	6	7.5	1	1	0	5	2
2	0	2	2	1	5	5	4	5	2	2	4	4	5	1	1	2	2		3	4	2	1	4	1	5	5	5	4	3	4	3	0	1	16	5	2	7.5	1	1	0	5	1
2	2	2	2	1	5	3	4	3	2	5	5	5	4	1	1	2	2		2	5	2	2	3	1	5	5	5	5	3	5	5	0	1	12	4	4	12.5	2	1	0	5	1
2	1	2	2	1	4	2	3	3	1	1	4	3	1	1	2	2	2		3	3	3	1	3	3	4	4	3	3	3	3	3	0	1	12	4	4	3.5	3	1	0	3	6
2	0	2	2	2	2	2	4	2	1	3	5	2	1	3	1	2	2		3	1	3	5	2	1	4	4	4	4	3	4	4	1	1	16	3	2	3.5	5	1	0	5	23
2	1	2	2	1	5	4	3	3	2	2	1	5	5	1	2	2	2		2	4	3	2	2	2	1	5	4	5	3	5	5	0	1	12	4	4	3.5	1	1	0	5	1
2	1	2	2	1	4	2	2	3	2	1	4	5	5	1	3	2	4		3	3	4	3	2	2	4	4	4	4	3	4	4	0	1	9	4	4	3.5	1	1	0	4	6
2	2	1	2	1	4	2	5	3	2	3	5	5	5	2	3	2	3		3	3	3	4	3	2	1	4	4	4	3	4		0	1	16	4	2	3.5	3	1	0	5	5
2	1	2	2	2	5	2	3	3	1	1	4	4	1	2	2	2	2		3	4	2	2	2	2	4	4	4	4	3	4	5	1	1	16	5	4	3.5	3	1	0	5	1
2	0	2	1	2	3	1	4	4	1	1	3	2	1	3	1	2	2		3	3	1	5	3	2	4	4	4	4	3	4	4	1	1	12	6	4	3.5	4	1	0	5	1
2	1	2	2	1	4	3	3	5	2	2	4	3	1	3	1	1	2		2	2	2	4	2	2	1	3	4	4	3	4	5	1	1	18	4	2	12.5	3	1	0	5	5
2	2	1	2	1	4	2	3	4	1	1	4	3	1	1	1	2	2		3	4	2	4	2	1	5	4	4	4	3	99	4	0	1	12	6	5	3.5	5	1	0	5	25
2	0	0	0	3	2	1	1	2	1	1	2	2	1	99	3	2	99		5	1	5	5	3	3	3	2	2	2	4	2		0	1	9	1	1	3.5	4	0	0	3	6
2	2	2	2	1	5	4	5	5	5	5	3	5	4	1	1	2	2		2	5	1	1	4	1	5	5	5	5	3	5	5	0	1	9	6	4	7.5	1	1	0	5	4
2	2	2	2	1	5	4	4	5	5	5	3	5	5	1	1	2	2		2	5	1	1	4	1	5	5	4	4	2	4	5	0	1	5	2	2	7.5	1	1	0	5	4
2	2	2	2	1	5	3	3	5	5	5	2	5	5	1	1	2	2		2	5	1	1	4	1	5	5	4	4	3	4	4	0	1	0	2	2	3.5	2	1	0	4	1
2	2	2	2	1	5	3	5	5	5	5	3	5	5	1	1	2	2		2	5	1	1	4	1	5	5	4	4	3	4	3	0	1	5	5	3	7.5	99	1	0	4	1
2	2	2	2	1	5	3	4	5	5	5	2	5	5	1	1	2	2		2	5	1	2	4	1	5	5	4	4	3	4	5	0	1	9	4	4	7.5	1	1	0	4	2
2	2	2	2	1	5	4	5	5	5	5	2	1	5	1	1	2	2		2	5	1	1	4	1	5	5	4	4	3	4	4	0	1	5	5	5	12.5	1	1	0	4	1
2	2	2	2	1	5	4	5	5	5	5	2	5	5	1	1	2	2		2	5	1	1	4	1	5	5	4	4	3	4	5	0	1	5	6	5	7.5	1	1	0	5	1
2	2	2	2	1	5	5	5	4	4	4	4	5	5	1	1	2	2		2	5	1	1	4	1	5	5	4	4	3	4	4	0	1	5	3	2	7.5	99	1	0	5	1
2	2	2	2	1	5	4	4	4	4	4	4	5	5	1	1	2	2		2	5	1	1	4	1	5	5	5	5	1	4	4	0	1	5	4	4	12.5	1	1	0	5	1
2	2	2	2	1	5	4	4	3	4	2	2	5	5	1	1	2	5		2	5	1	1	4	1	5	5	5	4	3	4	4	0	1	5	7	7	7.5	1	1	0	5	1
0	0	0	0	1	2	2	2	2	2	2	2	1	1	3	3	2	2		3	2	3	2	3	2	4	3	2	2	1	2		0	1	16	4	4	3.5	4	1	0	4	2
2	2	2	1	1	4	4	4	4	3	3	5	4	1	1	1	2	2		3	4	2	1	3	1	4	4	4	4	3	4	5	1	1	12	5	2	3.5	4	1	0	5	1
1	0	0	0	3	2	2	2	2	1	1	1	1	1	3	3	2	2		3	1	3	2	3	3	3	1	1	1	1	3	3	1	1	9	4	4	3.5	4	0	0	3	1
1	1	1	0	2	4	4	3	4	3	3	3	2	1	3	1	2	2		3	2	3	5	3	2	4	3	3	4	3	4	4	0	1	12	5	5	7.5	4	1	0	3	4
1	0	1	0	3	3	3	3	3	1	1	3	2	1	3	3	2	99		3	1	3	5	3	2	4	3	4	4	3	4	4	1	1	5	5	2	7.5	4	1	0	4	1
1	0	1	0	3	2	2	2	2	1	1	1	2	1	3	3	2	99		4	1	3	1	3	3	3	3	3	2	1	2	4	1	1	5	3	3	3.5	4	0	0	3	1
2	2	2	0	1	5	5	5	4	4	2	5	5	5	1		2	2		3	4	1	2	2	2	5	5	5	5	3	5	5	0	1	9	6	4	7.5	2	1	0	5	3
2	2	2	2	1	4	2	4	4	3	3	4	5	4	2	2	2	1		2	4	2	1	4	1	5	5	5	5	3	5	5	0	1	18	7	6	7.5	2	1	0	5	1
2	1	0	0	1	5	4	5	4	4	3	5	5	5	1	1	2	1		2	5	1	1	4	1	5	5	5	5	3	4	4	0	1	12	6	3	7.5	2	1	0	5	4
2	2	2	2	1	5	5	5	4	2	2	5	3	1	3	1	2	3		2	3	3	3	4	1	5	4	4	4	3	5	5	1	1	16	5	3	3.5	5	1	0	5	5
2	2	2	2	1	5	5	3	5	5	4	5	5	5	1	1	2	2		3	5	4	1	5	1	4	5	4	4	3	4	5	0	1	5	10	6	7.5	1	1	0	5	1
2	2	1	1	1	5	5	3	4	5	5	4	5	5	1	1	2	2		3	5	3	1	5	1	5	5	5	4	3	5	5	0	1	5	4	3	7.5	1	1	0	5	1
2	2	1	2	1	5	5	3	5	5	5	4	5	5	1	1	2	2		3	5	3	1	5	1	5	5	5	5	3	4	3	0	1	5	4	4	3.5	1	1	0	5	1
2	2	1	1	1	5	5	4	5	4	4	5	5	5	1	1	2	2		3	5	3	1	5	1	5	5	5	5	3	4	5	0	1	9	5	5	3.5	1	1	0	5	2
2	2	2	2	1	5	5	5	5	5	5	5	5	5	1	1	2	2		1	5	2	1	5	5	5	5	5	5	2	5	5	0	1	9	5	2	7.5	1	1	0	5	2
2	2	2	2	1	5	5	5	5	5	5	5	5	5	1	4	2	1		1	5	2	1	5	1	5	5	5	5	3	5	1	0	1	9	6	5	7.5	1	1	0	5	1
2	2	2	2	1	5	5	5	5	5	5	5	5	5	1	4	2	1		1	5	2	1	5	2	5	5	5	5	3	5	5	0	1	9	4	4	7.5	1	1	0	5	1
2	2	2	2	1	5	5	4	5	3	5	5	5	4	4	1	1	2		2	5	2	1	4	1	4	5	5	4	3	5	5	0	1	18	3	2	7.5	5	1	0	5	1
2	2	2	2	1	5	4	4	5	5	4	5	5	5	2	2	2	2		2	4	4	3	5	2	5	5	5	4	3	4	5	0	1	12	4	2	7.5	1	1	0	5	1
2	2	2	2	1	5	5	4	5	5	5	5	5	5	3	1	2	2		1	5	3	1	5	2	4	5	5	4	3	5	5	0	1	5	4	2	3.5	1	1	1	5	4
2	2	2	2	1	5	4	4	4	4	4	5	4	4	2	2	2	2		2	4	3	2	3	4	5	4	4	4	3	4	4	0	1	18	4	2	7.5	2	1	0	5	1
2	1	2	1	1	4	4	4	5	3	3	4	3	1	99	2	2	2		2	2	3	99	99	4	4	4	4	4	3	4	4	0	1	12	5	4	7.5	5	1	0	5	99
2	1	2	1	1	4	2	4	4	3	3	4	3	1	99	2	2	2		3	2	3	99	99	4	4	3	4	3	1	4	3	0	1	12	5	4	3.5	4	1	0	4	1
2	1	1	0	2	4	2	2	2	4	1	3	5	5	1	1	2	2		2	5	3	2	3	3	3	4	4	3	2	4		0	1	9	6	4	3.5	1	2	0	4	1
2	0	1	1	2	4	3	2	3	2	2	3	5	5	1	1	2	1		2	5	2	1	3	4	4	4	4	4	3	4	4	1	1	5	5	4	3.5	1	1	0	5	4
2	0	1	0	2	4	2	2	3	2	2	3	2	1	99	2	2	2		3	2	2	99	99	4	4	3	3	3	1	3	3	0	1	5	6	5	3.5	3	1	0	4	1
2	1	2	1	1	4	3	3	4	2	2	3	2	1	99	2	2	2		3	2	3	3	99	4	4	3	4	4	3	4	4	0	1	9	5	3	3.5	4	1	0	4	1
2	0	1	2	2	4	2	2	3	2	2	3	3	1	99	2	2	2		2	2	3	99	99	4	4	4	4	4	3	4	4	0	1	5	5	4	3.5	4	1	0	4	1
2	2	2	2	1	4	4	5	5	3	3	5	3	1	99	2	2	2		3	2	2	99	99	4	4	4	4	4	3	4		0	1	9	6	5	7.5	4	1	0	4	1
2	1	1	1	2	4	2	3	3	2	2	3	2	1	99	1	2	2		2	2	2	99	99	4	4	3	4	4	3	4	4	0	1	12	5	4	3.5	3	1	0	4	2
2	0	2	0	1	4	99	99	5	4	5	4	4	4	1	4	2	2		1	5	3	1	2	1	4	5	5	5	3	4	5	0	1	9	4	4	7.5	1	1	0	5	1
2	1	2	0	1	5	4	4	3	4	5	2	5	4	1	1	2	2		1	5	3	2	2	1	5	4	4	4	3	4	4	1	1	12	6	4	7.5	2	1	0	4	1
2	1	2	0	1	5	3	4	2	2	3	5	5	4	1	2	2	2		2	5	3	1	2	1	4	4	4	4	3	4	5	0	1	16	4	2	7.5	2	1	0	3	2
2	0	2	2	1	5	3	2	5	2	3	1	5	4	1	1	1	2		2	5	3	1	4	1	5	5	4	4	3	4	4	0	1	12	5	3	7.5	1	1	0	4	3
2	0	2	0	1	5	4	3	5	3	4	5	5	4	1	1	2	2		2	5	2	2	2	1	4	5	4	4	3	4	5	1	1	12	4	3	7.5	2	1	0	4	1
2	0	2	0	1	5	3	3	4	4	3	5	5	4	1	1	2	2		2	5	2	2	2	1	4	5	5	5	3	4	5	0	1	9	5	4	7.5	3	1	0	4	3
2	0	1	1	1	5	99	4	2	99	99	1	5	5	1	1	2	2		3	4	3	2	2	1	4	5	5	5	3	5	4	0	1	9	6	5	3.5	1	1	0	4	3
2	0	1	1	1	5	4	4	4	3	3	5	5	4	1	1	2	2		2	4	2	2	2	1	5	5	5	5	3	5	4	0	1	12	6	4	7.5	1	1	0	4	4
2	0	2	0	1	5	4	2	3	3	4	4	5	4	1	1	2	2		3	5	2	2	2	1	4	5	5	5	3	5	3	0	1	9	7	5	7.5	2	1	0	4	4
2	1	2	0	1	5	4	4	5	3	4	5	5	4	3	2	2	2		2	5	3	2	4	1	4	5	4	1	3	4	4	0	1	12	4	4	7.5	2	1	0	3	3
1	1	1	1	1	4	3	4	3	3	4	4	5	4	1	2	2	2		3	4	3	2	4	2	5	4	4	4	3	4	5	1	1	12	3	2	7.5	1	0	0	4	1
2	2	2	2	1	3	3	3	3	3	3	4	3	3	2	1	2	2		3	4	3	1	3	2	4	4	4	4	3	4	4	0	1	9	4	3	3.5	1	0	0	3	1
2	2	2	2	1	3	3	3	3	3	3	3	3	3	2	1	2	2		3	4	2	1	3	2	4	4	4	4	3	4	99	0	1	9	4	2	3.5	1	0	0	3	2
2	2	2	2	1	3	3	3	3	3	3	3	3	3	2	1	2	2		3	3	3	2	4	2	4	4	4	4	1	3	99	0	1	9	4	3	3.5	2	0	0	3	2
1	1	1	2	1	3	3	3	4	3	3	3	4	3	1	2	2	2		2	4	3	2	4	2	4	4	4	4	1	4	3	0	1	9	3	3	3.5	5	1	0	4	3
2	2	2	2	1	3	3	3	4	3	2	3	3	3	2	1	2	2		3	3	3	2	3	2	4	3	3	3	1	4	4	1	1	9	4	3	3.5	2	1	1	4	1
2	2	2	2	2	4	4	4	4	4	4	4	4	2	2	2	2	1		3	3	3	2	3	2	3	4	4	3	2	4	4	1	1	16	3	2	7.5	2	0	0	4	1
2	2	2	2	1	3	3	3	3	3	3	4	4	5	1	1	2	2		3	4	3	1	4	2	4	5	4	4	3	4	5	0	1	9	4	3	7.5	1	1	0	4	4
2	2	2	2	1	3	3	3	3	3	3	3	2	2	3	2	1	2		2	2	3	3	3	3	4	3	4	4	3	4	4	0	1	18	5	5	3.5	5	1	0	4	2
2	2	2	2	1	3	3	3	3	3	3	3	4	4	2	2	2	2		3	3	2	1	4	2	4	4	4	4	3	4	4	0	1	9	10	8	12.5	1	1	0	4	1
2	2	2	2	1	3	3	3	3	3	3	3	4	4	1	2	2	4		3	3	3	2	4	2	4	4	4	4	3	4	3	0	1	9	8	5	7.5	1	0	0	3	1
2	2	2	2	1	4	4	4	4	4	4	4	4	4	2	2	2	2		2	3	3	2	3	2	4	4	4	4	3	4	4	0	1	9	6	4	12.5	1	1	0	4	3
2	1	2	2	1	4	4	5	4	4	4	4	4	4	2	1	2	2		2	4	3	2	4	2	5	4	4	4	3	4	4	0	1	9	4	3	3.5	1	1	0	4	1
1	1	1	1	2	3	2	2	2	3	3	3	3	1	3	2	2	2		3	2	3	5	3	2	4	3	3	3	1	4	4	0	1	12	5	3	3.5	4	0	0	4	1
1	1	1	1	2	3	3	2	2	3	3	4	4	3	3	2	2	2		2	3	3	3	3	2	3	4	4	4	3	4	99	0	1	9	3	3	3.5	1	0	0	4	3
1	1	1	1	2	3	3	3	3	3	3	3	4	5	1	1	2	2		1	5	2	2	3	2	4	4	4	4	3	4	5	0	1	9	4	2	3.5	1	0	0	4	1
2	2	2	2	2	4	3	3	3	3	4	4	4	4	2	2	2	2		2	4	3	2	3	2	5	4	4	3	4	3	4	0	1	9	7	4	12.5	1	1	0	4	1
2	2	2	2	1	2	2	2	2	2	2	2	4	5	1	1	2	2		3	4	2	2	2	2	4	4	4	4	3	4	5	0	1	12	8	5	7.5	1	0	0	3	3
2	1	2	1	1	3	3	2	3	3	2	4	4	4	2	2	2				3	3	3	3	2	4	4	4	4	3	4	4	0	1	9	5	5	7.5	1	0	0	3	1
2	1	1	1	1	2	2	2	2	2	2	2	2	1	3	2	2				1	2	5	3	2	4	3	3	2	3	2	4	1	1	9	4	4	3.5	3	1	0	4	1
2	1	1	2	1	4	3	2	5	4	4	4	4	5	1	1	2	2		2	5	2	2	2	1	5	5	5	5	3	5	5	1	1	18	6	6	7.5	2	1	0	4	2
2	0	2	2	1	4	2	99	5	99	2	4	5	5	1	1	2	2		3	5	3	2	4	2	5	1	4	4	3	5	4	0	1	12	3	3	17.5	1	1	0	4	2
2	0	2	2	1	5	4	4	4	4	4	5	5	5	1	1	2	2		3	4	2	1	2	1	5	5	5	5	3	5	4	0	1	9	6	4	7.5	1	1	0	4	4
2	1	2	2	1	5	5	2	5	5	2	5	5	5	1	1	2	2		1	5	2	1	2	1	5	5	5	4	3	5	5	0	1	12	5	4	7.5	2	1	0	4	3
2	0	2	2	1	5	4	2	4	3	3	5	5	4	1	1	2	2		2	4	3	2	4	1	5	5	5	4	3	5	4	0	1	9	5	4	7.5	1	1	0	4	4
2	1	2	2	1	4	3	2	5	2	4	4	4	5	1	1	2	2		3	4	3	2	4	1	5	5	5	4	3	5	4	0	1	12	5	4	3.5	2	1	0	4	4
2	2	2	2	1	4	4	5	4	2	5	5	5	4	1	1	2	2		2	5	5	1	3	2	4	5	5	4	3	5	5	0	1	12	4	2	7.5	2	1	0	4	4
2	0	2	2	1	4	5	99	5	4	5	4	5	5	1	1	2	2		3	4	3	2	2	2	4	5	4	5	3	5	5	0	1	12	3	3	3.5	1	1	0	4	4
2	0	2	1	1	5	4	3	5	4	4	5	5	5	1	1	2	2		3	3	1	1	2	1	5	5	5	5	3	5	4	0	1	12	4	2	3.5	1	1	0	4	3
2	0	2	2	1	5	4	4	4	4	4	5	3	1	3	1	2	2		3	3	3	3	3	2	4	5	5	4	3	4	5	0	1	9	5	5	3.5	4	1	0	4	3
2	2	2	2	1	5	4	4	4	3	3	5	5	5	1	1	1	2		2	5	1	99	5	2	4	5	5	5	3	5	5	0	1	12	12	10	7.5	1	1	0	4	1
0	0	0	0	1	2	2	2	2	2	2	2	2	1	3	3	2				1	2	1	3	3	4	3	3	3	3	4	5	1	1	9	3	3	3.5	4	2	0	3	1
2	2	2	2	1	4	3	4	4	2	2	5	5	4	2	2	2	2		3	4	2	2	3	2	4	4	4	4	3	4	5	1	1	9	7	5	3.5	1	2	0	3	1
2	2	2	2	2	5	3	5	4	4	4	4	5	5	1	1	2	2		3	4	2	1	2	2	4	4	4	4	3	4	5	1	1	12	9	7	3.5	1	1	0	4	1
1	1	1	1	1	4	3	4	4	3	3	4	4	3	2	2	2	4		3	4	2	1	4	3	4	4	4	4	3	3	4	1	1	9	4	3	3.5	1	0	1	2	5
2	1	1	1	1	5	2	4	3	2	2	4	5	4	1	1	2	2		2	4	2	2	2	3	5	5	4	4	3	4	4	0	1	18	5	3	17.5	2	1	0	4	99
2	1	0	1	1	5	2	4	3	1	2	4	5	5	1	1	2	2		3	5	2	1	2	3	5	4	4	4	3	4	4	1	1	9	3	3	7.5	2	99	99	99	99
2	1	0	1	1	5	2	4	4	2	3	4	5	5	1	1	2	2		3	5	2	1	2	4	5	5	4	4	3	4	3	1	1	9	5	5	7.5	2	2	0	5	3
2	1	0	0	1	5	2	4	3	1	2	3	5	3	2	2	2	2		3	4	3	2	2	3	5	4	4	4	3	4	3	0	0	16	99	99	25	2	2	0	4	4
2	1	0	1	1	5	2	4	4	2	3	3	4	4	2	3	2	2		3	2	3	3	3	3	5	4	4	4	3	4	3	0	1	9	7	7	12.5	4	1	0	4	25
2	2	2	2	1	4	4	4	4	4	4	4	5	5	2	2	2	2		1	5	3	2	4	2	4	5	5	5	3	5	5	0	1	9	9	2	7.5	1	1	0	5	25
1	1	1	1	2	2	2	3	3	2	4	4	2	1	3	2	2	2		3	2	3	5	3	3	4	3	3	3	1	2	3	0	1	16	1	1	3.5	5	0	0	4	1
1	1	1	1	3	3	3	2	2	3	3	5	3	1	3	2	2	2		2	3	3	3	3	2	4	3	4	4	1	3		0	1	9	1	1	3.5	4	0	1	3	3
2	2	1	2	2	3	3	3	3	3	3	3	5	5	1	2	2	2		2	4	3	2	4	2	4	5	5	5	3	5	5	1	1	12	6	2	7.5	1	1	0	4	1
2	2	2	2	1	4	4	4	4	4	4	4	5	5	2	1	2	2		2	4	3	2	3	2	4	4	4	4	3	4	4	0	1	9	18	10	12.5	1	0	1	4	2
2	2	2	2	1	3	3	3	3	3	3	3	4	4	1	1	2	2		2	4	3	1	4	2	4	5	4	4	3	4		0	1	9	11	7	12.5	1	1	0	4	34
2	2	2	2	1	4	3	4	4	3	3	4	4	3	3	2	2	3		3	2	4	5	3	2	4	3	3	3	13	4	4	0	1	12	5	4	7.5	3	1	0	4	2
2	2	2	2	1	3	3	3	3	3	3	3	4	4	1	1	2	2		3	4	3	2	4	2	4	4	4	4	3	5	4	0	1	9	8	5	12.5	1	1	0	4	2
2	2	2	1	1	3	3	3	3	3	3	3	4	5	1	2	2	4		3	4	3	2	3	2	4	4	4	4	3	4	3	0	1	9	7	2	12.5	1	0	0	3	12
2	2	2	2	1	4	3	4	5	3	3	3	5	5	1	1	2	4		3	4	3	2	3	2	4	4	4	4	3	4		0	1	9	8	2	12.5	1	1	0	4	2
2	1	1	1	1	5	2	3	1	1	1	2	4	5	1	2	2	2		3	4	3	2	3	3	4	3	3	3	3	4	3	0	1	9	4	2	7.5	1	1	0	4	99
2	0	0	0	1	5	2	3	2	1	1	1	2	1	3	3	2				1	3	3	3	3	4	3	3	3	3	2	4	1	1	9	4	4	3.5	5	2	0	3	3
2	2	2	2	1	4	4	4	4	4	4	4	5	4	2	1	2	2		3	3	2	2	3	2	4	4	4	4	3	2	3	0	1	16	7	7	7.5	3	0	1	3	4
2	2	2	2	1	5	4	4	4	3	3	5	5	4	1	1	2	2		2	5	2	1	2	3	4	4	4	4	3	4	3	0	1	16	6	3	3.5	2	1	0	4	1
2	1	1	1	1	5	2	4	3	1	1	2	3	1	3	3	2	2		3	2	3	3	3	3	4	3	4	4	3	4	2	0	1	9	5	5	25	1	1	0	4	99
2	1	1	1	1	5	2	3	2	1	1	3	3	1	3	3	2	2		3	3	3	3	3	3	4	3	4	4	3	4	2	0	1	9	8	4	3.5	2	1	0	4	99
2	1	1	1	1	5	2	4	2	1	1	2	4	2	2	2	2	2		3	2	3	3	3	3	4	3	3	3	3	4	2	0	1	12	7	6	17.5	4	1	0	3	99
1	1	1	1	1	4	4	4	3	3	3	3	3	1	3	3	2	99		5	1	2	1	3	2	3	4	4	4	3	4	4	0	1	5	2	2	3.5	4	0	1	2	1
2	2	2	2	1	5	4	4	5	3	3	3	4	4	1	1	2	99		4	3	3	3	2	2	4	4	4	4	3	4	4	0	1	12	9	9	3.5	4	2	0	3	1
2	2	2	2	1	4	4	4	3	3	3	3	5	5	1	1	2	4		3	4	2	1	2	2	4	4	4	4	3	4	4	0	1	9	6	2	3.5	2	1	0	4	1
2	0	2	1	1	5	4	3	4	3	3	4	5	3	1	1	2	2		3	5	3	2	4	1	5	5	5	4	3	4	3	0	1	9	10	9	12.5	1	1	1	4	1
2	2	2	2	1	4	3	5	5	2	4	5	5	4	1	1	2	2		2	4	3	2	5	2	5	4	4	3	3	4	4	0	1	18	12	6	7.5	25	1	0	5	1
0	1	1	1	1	3	3	3	4	3	3	3	5	5	1	1	2	99		4	5	1	1	3	2	4	4	5	3	3	3	3	1	1	9	3	3	12.57.5	2	0	0	2	2
2	1	1	1	1	4	2	2	3	2	2	2	5	3	1	1	2	99		4	4	2	1	2	1	4	4	4	4	3	3	4	1	1	9	4	4	17.5	2	2	0	3	1
1	2	2	1	1	4	3	3	4	3	4	3	5	1	1	1	2	1		2	4	2	1	5	4	5	5	5	5	3	5	5	0	1	12	5	5	7.5	2	1	0	4	99
1	1	1	1	1	4	5	3	4	3	4	3	5	5	3	1	1	2		2	5	2	1	5	4	5	5	5	4	3	4	4	0	1	12	8	7	7.5	2	1	0	5	1
1	1	2	0	1	4	4	3	3	4	3	5	4	5	1	1	2	2		3	4	2	2	4	4	4	4	4	4	3	4	4	0	1	12	5	4	7.5	2	1	0	4	1
2	2	2	2	2	3	3	3	3	2	3	4	4	4	1	1	2	2		2	4	3	2	2	2	4	4	4	3	3	4	3	0	1	16	5	3	7.5	245	1	0	5	4
2	2	2	2	1	5	3	4	5	2	2	5	5	5	1	1	2	2		3	5	2	1	3	2	4	5	5	4	3	4	5	0	1	9	4	2	7.5	2	0	0	3	4
2	2	2	2	1	4	3	4	4	2	4	4	5	4	1	1	2	2		3	5	1	1	1	3	5	5	5	4	3	4	3	0	1	18	4	2	12.5	1	1	0	5	4
1	1	2	0	1	1	2	2	3	2	2	2	3	1	3	2	2	2		3	2	3	4	4	2	4	3	4	4	3	4		1	1	12	6	3	7.5	45	1	0	4	4
2	2	2	1	1	4	2	3	3	2	2	4	5	2	3	2	2	1		2	3	2	1	4	2	4	4	4	4	3	4	3	0	1	12	7	5	12.5	1	0	0	4	1
2	1	2	0	1	3	2	2	2	1	1	2	3	1	3	2	2	2		2	2	3	4	4	2	4	3	4	4	123	4	4	1	1	12	5	3	3.5	4	0	0	4	3
1	1	1	1	2	3	3	3	3	3	3	4	4	3	2	2	2	2		3	3	2	2	3	2	4	3	4	4	3	4	3	0	1	9	4	4	3.5	2	1	0	4	1
2	1	1	1	2	3	3	3	3	3	4	4	3	2	2	1	2	2		3	3	2	2	3	2	3	4	4	4	3	4	4	0	1	12	4	2	3.5	1	0	0	4	1
2	1	1	1	2	3	3	3	3	3	3	4	3	3	1	2	2	2		3	4	2	1	3	2	4	4	4	3	1	3		0	1	16	2	2	3.5	2	2	0	4	1
1	1	1	1	2	3	3	3	4	4	4	5	3	4	1	2	2	24		2	4	2	1	3	4	4	5	5	5	3	5	5	0	1	12	7	6	7.5	2	1	0	4	2
2	2	2	2	1	4	4	4	4	4	4	5	5	5	2	2	2	2		2	4	2	2	4	4	4	5	5	5	3	5	5	0	1	9	4	2	7.5	2	0	0	4	2
2	1	2	1	1	4	3	4	4	4	4	5	3	1	3	2	2	2		2	3	3	3	3	4	4	4	4	4	3	4	4	1	1	12	2	2	3.5	4	1	0	3	1
1	1	1	1	1	3	3	3	3	3	3	3	3	1	3	2	2	2		3	3	2	4	3	2	4	3	3	3	3	2		0	1	16	2	2	3.5	4	1	0	3	1
2	0	0	1	1	5	2	4	4	2	2	4	5	5	1	1	2	2		3	5	2	1	3	2	4	5	4	2	3	4		1	1	9	8	4	7.5	1	0	0	3	4
2	0	0	0	2	5	2	2	4	2	2	4	5	5	1	1	2	2		3	5	2	2	3	2	5	5	4	2	3	4		1	1	9	6	2	12.5	1	0	0	2	4
2	2	1	2	1	5	2	4	4	2	2	3	5	5	1	1	2	2		1	5	3	2	5	2	4	5	4	4	3	4	4	0	1	16	5	2	12.5	1	1	0	4	4
2	0	0	0	1	5	2	3	4	2	2	4	5	5	1	1	2	2		2	5	2	1	3	2	5	5	4	4	3	4	5	0	1	5	7	2	3.5	1	0	0	3	4
2	2	1	1	1	4	3	4	4	4	3	4	5	5	4	2	1	2		3	5	2	1	3	4	4	4	5	5	3	4	5	0	1	9	5	2	7.5	2	1	0	4	1
2	2	2	1	1	5	3	3	3	3	2	2	5	5	1	1	2	2		2	5	1	1	4	1	5	4	5	4	3	5	4	0	1	9	8	6	12.5	1	1	0	4	1
2	2	2	2	2	4	4	4	5	3	3	4	3	5	2	1	2	2		5	5	2	1	4	4	4	4	4	4	2	4	4	1	1	9	9	6	7.5	2	1	0	4	1
2	1	2	1	1	4	3	3	3	2	2	2	5	4	1	1	2	2		3	5	1	1	3	2	4	4	4	4	3	4	4	1	1	9	6	6	7.5	1	1	0	3	1
2	2	1	1	1	4	3	4	5	3	3	4	5	5	2	2	2	2		3	4	3	2	3	3	4	4	4	4	3	4	2	0	1	9	6	6	3.5	2	0	0	4	4
2	2	2	2	1	5	3	3	3	2	2	2	5	4	1	1	2	2		2	5	1	1	4	1	5	5	5	4	3	5	5	0	1	9	4	4	12.5	1	1	0	4	1
2	2	2	2	1	4	3	5	5	2	2	4	5	5	2	2	2	2		3	4	3	2	3	3	4	4	4	4	3	4	3	0	1	9	5	5	3.5	2	0	0	3	1
2	0	2	2	1	5	3	3	3	3	3	3	5	5	2	1	2	2		3	5	2	1	2	1	4	4	5	4	3	4	5	0	1	9	8	8	12.5	1	1	0	4	1
2	2	2	2	1	4	2	3	3	3	3	3	5	4	1	1	2	2		3	5	2	1	4	1	5	5	5	4	3	4	3	0	1	9	5	5	17.5	1	1	0	4	1
2	2	2	2	1	5	4	3	4	2	2	4	5	5	2	1	2	2		2	5	2	1	4	1	5	5	5	5	3	5	5	0	1	16	4	2	7.5	1	1	0	5	1
2	0	1	1	1	5	4	3	3	3	3	4	5	5	2	3	2	2		3	5	3	1	4	5	5	5	5	5	3	5	5	0	1	9	5	3	7.5	1	1	0	4	1
2	0	2	2	1	4	4	4	4	4	4	4	5	5	4	1	1	2		3	5	2	1	3	4	4	4	4	5	3	4	5	0	1	9	4	2	7.5	1	1	0	4	1
2	1	2	2	1	5	3	3	5	3	3	4	5	5	2	1	2	2		1	5	2	1	4	1	5	5	5	5	3	5	5	0	1	16	3	2	7.5	1	0	0	5	4
2	1	2	2	1	5	4	3	5	4	4	4	5	5	5	1	2	2		1	5	3	1	2	1	5	5	5	5	3	5	5	0	1	16	12	16	12.5	1	0	0	5	4
2	2	2	2	1	5	2	3	5	3	3	4	5	5	2	2	2	2		2	5	1	1	4	2	4	5	5	5	3	5	5	1	1	9	4	2	7.5	1	0	0	5	4
2	2	2	2	1	4	4	4	4	4	4	4	4	5	3	1	1	2		1	5	2	1	5	5	5	5	5	5	3	5	4	0	1	9	6	5	7.5	2	0	0	5	1
2	1	1	1	1	4	2	3	3	1	1	2	2	1	3	3	2	2		3	2	3	4	3	3	5	3	3	3	3	4	4	0	1	16	2		3.5	5	1	0	4
2	1	0	0	1	5	1	3	2	1	1	2	2	1	3	3	2	2		3	2	3	3	2	3	4	3	3	3	3	4		1	1	9	7	3	3.5	5	1	0	4	3
2	0	0	1	1	5	2	3	2	1	1	2	2	1	3	3	2	2		3	2	3	4	3	3	4	3	3	3	3	2		1	1	12	5	2	7.5	5	1	0	4	45
2	1	1	1	1	5	2	3	3	2	2	2	3	1	2	2	2	2		3	4	2	2	1	3	5	5	4	4	3	4	3	0	1	12	4	3	3.5	5	1	0	4	235
2	1	1	1	1	4	3	3	4	3	3	4	2	1	3	3	2	99		4	1	2	5	2	2	4	3	3	2	3	3		0	1	9	3	1	3.5	4	0	0	4	1
1	1	1	1	2	2	2	2	2	2	2	2	3	1	3	2	2	2		2	2	2	4	3	2	4	4	4	4	3	4		0	1	16	2	2	3.5	4	0	0	4	1
1	1	1	1	2	2	2	2	2	2	2	4	2	1	3	3	2	2		2	2	5	4	3	2	4	3	4	4	3	4		0	1	16	4	2	3.5	4	0	1	2	1
2	2	2	2	1	5	3	4	5	2	2	5	4	4	1	1	1	2		2	4	2	1	4	2	4	5	4	3	3	4	5	1	1	18	4	3	12.5	2	1	0	5	2
2	2	2	2	1	4	3	3	3	3	3	4	4	5	1	1	2	4		3	5	2	1	3	2	4	4	4	4	3	4	3	1	1	9	7	6	7.5	2	2	0	3	1
2	1	2	1	1	4	3	3	4	3	3	5	5	5	1	1	2	2		2	5	2	1	3	2	4	4	4	4	3	4	4	1	1	12	7	5	12.5	2	2	0	4	1
2	1	0	0	1	4	2	4	4	3	1	3	4	4	1	1	2	2		3	4	3	2	5	4	4	4	4	4	3	4	5	0	1	12	6	4	3.5	1	1	0	4	35
2	1	1	1	1	5	2	3	3	1	1	2	4	3	1	2	2	2		3	4	2	3	2	3	4	4	3	3	3	4	2	1	1	12	7	6	3.5	1	2	99	3	99
2	1	1	1	1	5	2	3	2	1	1	2	4	4	1	2	2	2		3	4	3	2	2	3	4	4	3	3	3	3	2	0	1	9	3	3	3.5	1	1	0	3	3
2	1	1	1	1	5	2	3	2	1	1	2	4	4	1	2	2	2		3	4	2	3	4	3	4	4	4	4	3	4	2	0	1	12	6	5	7.5	1	1	0	4	2
2	1	1	1	1	5	2	4	3	1	1	3	4	3	1	1	2	2		3	4	3	3	3	3	4	4	4	4	3	4	2	0	1	9	6	5	3.5	1	1	0	4	3
2	2	2	2	1	4	3	4	5	4	4	5	3	2	2	2	2	2		3	3	3	1	4	4	4	4	4	4	3	4	4	0	1	9	3	3	3.5	4	1	0	4	1
2	1	1	1	2	4	3	3	3	3	3	4	5	5	1	1	2	2		3	4	3	1	3	4	4	4	4	4	3	4	5	1	1	5	3	3	3.5	1	2	0	3	3
2	2	2	2	1	5	4	4	4	3	3	5	4	4	1	1	2	2		3	4	2	1	4	2	4	4	4	4	3	4	5	0	1	9	5	4	3.5	1	1	0	4	1
2	2	2	2	1	4	3	4	5	3	3	5	4	5	1	1	2	2		2	4	2	1	3	2	4	4	4	4	2	4		0	1	9	6	4	3.5	1	1	0	4	3
2	2	2	2	1	4	3	4	4	3	3	4	4	4	1	1	2	2		3	5	3	1	3	2	4	4	4	4	3	4	5	1	1	12	4	2	3.5	1	1	0	5	1
2	1	1	1	1	5	2	4	4	1	2	2	4	5	1	2	2	2		3	4	3	2	3	3	4	4	4	4	3	4	4	0	1	9	7	7	3.5	2	1	0	4	99
2	1	1	1	1	5	2	4	3	2	2	3	4	4	1	1	2	2		3	4	3	3	2	3	4	5	4	4	3	4	5	0	1	9	3	3	3.5	2	1	0	4	99
2	0	0	0	1	5	2	3	3	1	1	2	4	3	1	2	2	2		3	4	3	3	3	3	5	4	4	4	3	4	4	0	1	9	8	5	7.5	2	1	0	4	99
2	1	0	1	1	5	2	4	4	2	2	3	4	5	1	1	2	2		3	4	3	2	1	4	5	4	4	4	3	4	3	0	1	12	7	5	40	2	1	0	4	2
2	1	0	0	1	5	2	4	4	2	2	3	4	5	2	1	2	2		3	4	3	2	2	4	5	4	4	4	3	4	1	0	1	12	2	2	7.5	2	1	1	4	2
2	1	1	1	1	5	4	4	5	3	3	5	5	5	1	1	2	2		2	5	2	1	3	2	4	4	4	4	3	4	5	0	1	5	7	5	12.5	2	2	0	4	2
2	2	2	2	1	4	4	4	4	3	3	4	4	5	2	1	2	2		3	4	2	2	2	2	4	4	4	4	3	4	3	1	1	12	4	4	3.5	2	2	0	3	1
1	1	1	1	1	5	5	5	5	4	4	5	3	1	3	1	2	99		4	4	2	1	2	4	4	4	4	4	3	4	2	1	1	12	5	5	3.5	4	2	0	2	1
1	1	1	1	2	4	4	4	4	3	2	5	5	5	2	1	2	2		3	5	2	1	2	2	4	5	5	5	3	4	5	1	1	9	5	2	7.5	2	1	0	3	1
2	2	2	2	1	5	4	4	4	3	3	3	5	4	1	1	2	2		3	5	2	1	1	1	5	5	4	4	3	5	5	1	1	12	5	4	12.5	2	1	0	4	5
2	2	2	2	1	4	3	4	3	3	3	3	4	3	2	1	2	2		3	3	3	2	4	2	4	4	4	4	3	4	4	0	1	12	4	3	7.5	1	1	0	4	2
2	2	2	2	1	3	2	3	4	3	2	3	4	4	1	1	2	2		2	4	3	2	4	2	4	4	4	4	3	4	4	0	1	12	5	2	3.5	1	1	0	4	4
1	1	1	1	2	3	2	2	3	3	4	4	3	1	3	2	2	2		3	2	4	4	3	3	4	3	3	3	1	3		0	1	12	6	4	3.5	4	1	0	4	1
2	1	1	1	2	3	2	2	3	2	2	3	4	3	2	1	2	1		3	4	3	2	4	2	4	3	4	3	1	4		1	1	9	3	2	7.5	2	1	0	4	1
2	2	2	1	1	4	3	3	3	3	3	3	4	3	2	1	2	2		3	4	3	2	4	2	4	4	4	4	3	4		1	1	9	2	2	3.5	1	1	0	4	4
2	2	2	2	2	4	3	3	3	3	4	4	4	4	2	1	2	2		3	3	3	2	3	2	4	4	4	4	3	4	4	0	1	9	9	6	3.5	1	0	0	4	1
2	2	1	1	2	3	4	4	4	4	4	5	5	5	1	1	2	2		3	4	2	1	4	2	4	4	4	4	3	4	4	0	1	9	5	4	3.5	1	0	0	3	2
2	2	2	2	2	4	3	3	3	4	4	4	4	4	1	2	2	2		2	4	3	2	3	2	4	4	5	4	1	4		0	1	9	5	2	3.5	1	1	0	4	1
2	1	1	1	2	3	3	3	3	3	3	3	4	3	2	1	2	2		3	4	3	3	3	2	4	4	4	4	3	4	4	0	1	9	14	10	12.5	1	0	0	4	3
2	2	2	2	1	3	3	4	3	3	3	3	4	4	1	2	2	2		3	4	2	2	3	2	4	4	4	4	3	4	4	0	1	9	5	4	3.5	1	0	0	4	2
2	0	2	2	1	5	3	4	4	3	3	4	5	5	1	2	2	2		2	5	2	1	3	1	5	5	5	4	3	5	5	0	1	9	6	2	7.5	1	0	0	4	4
2	1	0	0	1	5	2	2	4	2	2	4	5	5	1	1	2	2		2	5	3	2	5	1	5	5	5	5	3	5	4	0	1	12	6	6	25	1	0	0	3	4
2	0	0	2	1	5	2	3	3	2	2	4	5	5	1	1	2	2		1	5	1	1	4	2	5	5	4	5	3	5	5	0	1	9	16	6	12.5	1	0	0	3	4
1	1	2	1	2	4	3	3	4	3	4	4	5	5	1	2	1	2		3	5	2	1	4	3	3	4	4	4	2	3	3	1	1	9	5	2	7.5	1	1	0	4	1
1	1	1	1	2	4	3	4	3	4	5	4	4	5	4	3	1	23		23	5	3	1	4	4	4	4	4	4	3	4	4	0	1	9	7	5	7.5	1	1	0	4	1
2	1	2	1	2	3	4	3	3	3	3	3	4	5	2	1	1	2		3	4	1	1	4	4	4	4	4	2	1	3		0	1	9	4	2	7.5	2	1	0	4	1
2	1	2	1	1	5	4	3	4	3	4	5	5	4	1	1	2	2		3	5	1	1	4	4	4	4	4	4	3	4	4	1	1	9	6	4	40	1	1	0	5	1
2	1	2	1	1	4	3	3	2	2	2	2	5	5	2	2	2	2		2	5	1	1	3	1	5	5	5	5	3	5	4	0	1	9	6	4	7.5	1	1	0	4	1
2	2	2	1	1	4	3	3	3	3	2	2	5	4	1	1	2	2		3	5	2	2	4	2	4	5	4	4	3	4	3	1	1	9	4	4	12.5	1	1	0	3	1
2	2	2	0	1	5	2	4	2	2	2	2	5	5	2	1	2	2		3	4	2	2	3	1	4	4	4	4	3	4	3	0	1	12	7	5	25	1	1	0	4	1
2	2	2	2	1	5	4	5	5	3	3	4	5	5	1	1	2	2		2	5	3	2	3	4	4	4	4	4	3	4		0	1	12	6	4	12.5	3	0	0	3	4
2	2	2	2	1	5	4	4	5	2	2	5	5	1	2	1	2	2		1	4	3	3	3	4	4	5	4	4	3	5	5	1	1	12	3	2	3.5	3	1	0	4	1
2	0	0	0	1	5	3	4	4	2	4	4	5	5	1	1	2	2		1	5	2	1	3	1	5	5	5	4	3	5		1	1	9	7	6	7.5	1	0	0	3	3
2	0	0	0	1	5	2	4	4	4	4	4	5	5	1	1	2	2		2	5	2	1	3	4	4	5	4	4	3	5	5	1	1	16	6	2	3.5	3	0	0	3	1
2	1	2	1	1	5	4	3	3	4	3	3	4	5	4	1	2	23		3	5	2	2	4	3	4	4	4	5	3	4	4	1	1	9	6	2	12.5	1	1	0	4	1
2	1	2	1	2	5	4	3	4	3	4	5	4	5	1	3	2	2		3	5	2	3	3	4	4	4	4	4	3	4	4	0	1	9	4	2	3.5	1	1	0	4	1
0	0	2	2	1	5	4	4	4	4	4	4	5	4	2	1	2	2		2	4	2	2	4	4	5	4	5	5	3	5	5	0	1	16	5	4	7.5	1	1	0	5	1
2	2	2	2	1	5	3	3	4	3	2	2	5	5	1	1	2	2		2	5	2	1	4	1	5	5	5	5	3	4		0	1	16	4	2	3.5	1	1	0	4	2
2	1	2	1	1	4	3	2	2	2	1	1	5	5	1	1	2	2		3	5	2	2	4	1	3	4	4	4	3	5		1	1	9	6	4	7.5	1	1	0	4	1
2	1	1	0	1	4	3	3	2	2	2	2	5	5	1	1	2	1		2	5	2	1	3	2	4	5	5	5	3	5	5	0	1	12	6	2	3.5	2	1	0	4	1
2	2	2	2	1	4	4	4	5	3	4	4	4	4	1	1	2	123		2	5	3	2	5	1	5	5	5	5	3	5	5	0	1	18	6	3	12.5	1	1	0	5	4
2	0	0	0	1	5	3	3	3	3	4	4	5	5	1	1	2	12		2	5	3	1	4	2	4	5	4	4	3	4	5	0	1	16	4	3	7.5	1	0	0	3	3
2	2	2	2	1	4	4	4	5	3	3	4	4	5	1	1	2	2		2	5	3	3	3	4	4	4	4	4	3	4	2	0	1	9	6	4	7.5	2	0	0	3	4
2	0	0	2	1	5	2	2	4	2	3	4	5	5	1	1	2	12		2	5	2	2	4	4	5	4	4	4	3	5	5	0	1	16	7	6	7.5	1	0	0	4	4
2	0	2	1	1	3	2	2	2	2	2	2	5	5	1	1	2	2		3	5	2	1	2	1	3	5	4	4	3	5		0	1	12	4	3	7.5	1	1	0	4	2
2	2	2	2	1	4	3	2	2	2	2	2	4	4	1	1	2	2		3	5	2	2	3	1	3	5	5	5	3	5	4	0	1	12	3	2	12.5	1	1	0	4	1
2	2	2	2	2	3	3	2	3	2	2	1	5	5	1	1	2	2		2	5	2	1	2	1	5	5	5	4	3	5	5	0	1	9	5	3	7.5	1	1	0	4	1
2	1	2	2	2	4	3	3	4	3	4	3	4	5	1	1	2	2		2	5	2	1	2	4	4	4	4	4	3	4	3		1	9	7	4	12.5	1	1	0	4	1
2	1	2	1	2	4	3	4	3	3	3	3	4	5	1	1	2	2		2	4	2	1	3	3	4	4	4	4	3	4	4	0	1	9	5	3	25	1	1	0	4	1
2	1	2	1	1	4	34	5	3	4	3	4	4	5	2	1	1	2		2	4	4	4	4	4	4	4	4	4	3	4	4	0	1	5	8	7	25	1	1	0	3	1
2	2	2	2	1	4	4	5	4	3	3	4	5	5	2	2	2	2		3	4	3	3	3	4	4	4	4	4	3	4	3	0	1	9	5	4	7.5	2	0	0	3	4
2	0	0	0	1	5	3	4	4	4	4	4	5	5	1	1	2	2		2	5	2	1	3	4	4	3	3	3	3	3	5	0	1	9	7	2	12.5	1	0	0	3	4
2	2	0	0	1	5	2	3	4	4	4	2	5	5	1	1	2	2		1	5	2	2	3	2	4	5	5	5	3	5	5	0	1	9	7	5	7.5	1	0	0	3	4
2	1	1	2	2	4	3	3	3	3	3	3	4	5	1	4	1	2		2	4	2	1	4	4	4	4	4	4	3	4	4	0	1	12	4	2	25	2	1	0	4	1
2	2	2	2	2	5	4	3	4	3	4	5	4	5	1	3	1	2		2	5	3	2	4	4	4	4	4	4	3	5	4	0	1	9	8	8	7.5	1	1	0	4	1
2	1	2	2	2	5	4	3	4	3	3	5	5	5	4	1	2	2		2	4	4	3	2	4	5	4	5	5	3	2		0	1	9	5	2	12.5	2	1	0	5	1
2	2	2	2	1	5	2	3	3	3	3	3	5	5	1	1	2	2		3	5	3	2	4	2	4	5	4	4	3	5	4	0	1	12	6	6	12.5	2	1	0	3	2
2	2	2	2	1	5	3	3	3	3	3	2	5	5	1	1	2	2		2	5	3	3	4	2	3	4	4	4	3	5	4	0	1	9	4	2	25	2	1	0	4	4
2	2	2	2	1	5	4	2	3	3	3	3	5	5	1	1	2	99		4	5	3	3	4	2	3	5	4	4	3	4	4	0	1	9	6	3	7.5	2	1	0	3	1
2	2	2	2	1	4	4	4	4	3	3	4	5	5	2	2	2	2		3	4	3	3	3	3	3	4	4	4	3	4	2	0	1	9	5	3	7.5	1	0	0	4	4
2	1	2	1	1	4	3	2	2	2	1	1	5	5	1	1	2	2		3	5	2	2	4	1	3	4	4	4	3	5		1	1	9	6	4	7.5	1	1	0	4	1
2	1	1	0	1	4	3	3	2	2	2	2	5	5	1	1	2	1		2	5	2	1	3	2	4	5	5	5	3	5	5	0	1	12	6	2	3.5	2	1	0	4	1
2	2	2	2	1	4	4	4	5	3	4	4	4	4	1	1	2	123		2	5	3	2	5	1	5	5	5	5	3	5	5	0	1	18	6	3	12.5	1	1	0	5	4
2	0	0	0	1	5	3	3	3	3	4	4	5	5	1	1	2	12		2	5	3	1	4	2	4	5	4	4	3	4	5	0	1	16	4	3	7.5	1	0	0	3	3
2	2	2	2	1	4	4	4	5	3	3	4	4	5	1	1	2	2		2	5	3	3	3	4	4	4	4	4	3	4	2	0	1	9	6	4	7.5	2	0	0	3	4
2	0	0	2	1	5	2	2	4	2	3	4	5	5	1	1	2	12		2	5	2	2	4	4	5	4	4	4	3	5	5	0	1	16	7	6	7.5	1	0	0	4	4
2	0	2	1	1	3	2	2	2	2	2	2	5	5	1	1	2	2		3	5	2	1	2	1	3	5	4	4	3	5		0	1	12	4	3	7.5	1	1	0	4	2
2	2	2	2	1	4	3	2	2	2	2	2	4	4	1	1	2	2		3	5	2	2	3	1	3	5	5	5	3	5	4	0	1	12	3	2	12.5	1	1	0	4	1
2	2	2	2	2	3	3	2	3	2	2	1	5	5	1	1	2	2		2	5	2	1	2	1	5	5	5	4	3	5	5	0	1	9	5	3	7.5	1	1	0	4	1
2	1	2	2	2	4	3	3	4	3	4	3	4	5	1	1	2	2		2	5	2	1	2	4	4	4	4	4	3	4	3		1	9	7	4	12.5	1	1	0	4	1
2	1	2	1	2	4	3	4	3	3	3	3	4	5	1	1	2	2		2	4	2	1	3	3	4	4	4	4	3	4	4	0	1	9	5	3	25	1	1	0	4	1
2	1	2	1	1	4	34	5	3	4	3	4	4	5	2	1	1	2		2	4	4	4	4	4	4	4	4	4	3	4	4	0	1	5	8	7	25	1	1	0	3	1
2	2	2	2	1	4	4	5	4	3	3	4	5	5	2	2	2	2		3	4	3	3	3	4	4	4	4	4	3	4	3	0	1	9	5	4	7.5	2	0	0	3	4
2	0	0	0	1	5	3	4	4	4	4	4	5	5	1	1	2	2		2	5	2	1	3	4	4	3	3	3	3	3	5	0	1	9	7	2	12.5	1	0	0	3	4
2	2	0	0	1	5	2	3	4	4	4	2	5	5	1	1	2	2		1	5	2	2	3	2	4	5	5	5	3	5	5	0	1	9	7	5	7.5	1	0	0	3	4
2	1	1	2	2	4	3	3	3	3	3	3	4	5	1	4	1	2		2	4	2	1	4	4	4	4	4	4	3	4	4	0	1	12	4	2	25	2	1	0	4	1
2	2	2	2	2	5	4	3	4	3	4	5	4	5	1	3	1	2		2	5	3	2	4	4	4	4	4	4	3	5	4	0	1	9	8	8	7.5	1	1	0	4	1
2	2	2	2	1	4	3	4	3	3	3	3	4	3	2	1	2	2		3	3	3	2	4	2	4	4	4	4	3	4	4	0	1	12	4	3	7.5	1	1	0	4	2
2	2	2	2	1	3	2	3	4	3	2	3	4	4	1	1	2	2		2	4	3	2	4	2	4	4	4	4	3	4	4	0	1	12	5	2	3.5	1	1	0	4	4
1	1	1	1	2	3	2	2	3	3	4	4	3	1	3	2	2	2		3	2	4	4	3	3	4	3	3	3	1	3		0	1	12	6	4	3.5	4	1	0	4	1
2	1	1	1	2	3	2	2	3	2	2	3	4	3	2	1	2	1		3	4	3	2	4	2	4	3	4	3	1	4		1	1	9	3	2	7.5	2	1	0	4	1
2	2	2	1	1	4	3	3	3	3	3	3	4	3	2	1	2	2		3	4	3	2	4	2	4	4	4	4	3	4		1	1	9	2	2	3.5	1	1	0	4	4
2	2	2	2	2	4	3	3	3	3	4	4	4	4	2	1	2	2		3	3	3	2	3	2	4	4	4	4	3	4	4	0	1	9	9	6	3.5	1	0	0	4	1
2	2	1	1	2	3	4	4	4	4	4	5	5	5	1	1	2	2		3	4	2	1	4	2	4	4	4	4	3	4	4	0	1	9	5	4	3.5	1	0	0	3	2
2	2	2	2	2	4	3	3	3	4	4	4	4	4	1	2	2	2		2	4	3	2	3	2	4	4	5	4	1	4		0	1	9	5	2	3.5	1	1	0	4	1
2	1	1	1	2	3	3	3	3	3	3	3	4	3	2	1	2	2		3	4	3	3	3	2	4	4	4	4	3	4	4	0	1	9	14	10	12.5	1	0	0	4	3
2	2	2	2	1	3	3	4	3	3	3	3	4	4	1	2	2	2		3	4	2	2	3	2	4	4	4	4	3	4	4	0	1	9	5	4	3.5	1	0	0	4	2
2	2	2	2	1	4	3	4	3	3	3	3	4	3	2	1	2	2		3	3	3	2	4	2	4	4	4	4	3	4	4	0	1	12	4	3	7.5	1	1	0	4	2
2	2	2	2	1	3	2	3	4	3	2	3	4	4	1	1	2	2		2	4	3	2	4	2	4	4	4	4	3	4	4	0	1	12	5	2	3.5	1	1	0	4	4
